# Supplementary material for: Novel Anterior Cranial Base Area for Voxel-Based Superimposition of Craniofacial CBCTs
Source: J Clin Med. 2022 Jun 20;11(12):3536. doi: 10.3390/jcm11123536 (PMC9225157; doi:10.3390/jcm11123536)
Supplement: Supplementary file 1 [file jcm-11-03536-s001.zip]

Archive with 1 entries (1 files):
- jcm-1739829-supplementary.pdf
